# Supplementary material for: Environmental stability and phenotypic plasticity benefit the cold-water coral Desmophyllum dianthus in an acidified fjord
Source: Commun Biol. 2022 Jul 9;5:683. doi: 10.1038/s42003-022-03622-3 (PMC9271058; doi:10.1038/s42003-022-03622-3)
Supplement: Supplementary file 4 — Supplementary Data 1 [file 42003_2022_3622_MOESM4_ESM.xlsx]

## Sheet: Tabelle1
Station	Latitude	Longitude	Depth (m)	Salinity	Temp (°C)	TA (µmol kg-1)	DIC (µmol kg-1)	pHT	pCO2 (µatm)	HCO3- (µmol kg-1)	CO32- (µmol kg-1)	CO2 (µmol kg-1)	Ωarag	Oxygen (µmol kg-1)
January 2017
A	-42°26'38.64"	-72°25'08.46"	19.98	32.17	12.04 ± 0.78	2107	2078	7.59536	1160.37	1981.14	49.1989	47.6563	0.754888	232.98
B	-42°24'00.83''	-72°25'10.49''	20.59	32.2	11.93 ± 0.63	2164	2087	7.75755	799.229	1982.65	71.5193	32.8327	1.09721	217.89
C	-42°22'15.28''	-72°25'51.18''	20.14	32.31	12.26 ± 0.86	2141	2060	7.77438	757.606	1955.64	73.1422	31.2193	1.12161	209.36
D	-42°19'55.20"	-72°27'39.60"	19.77	32.41	12.12 ± 0.78	2174	2086	7.79414	730.927	1978.65	77.0456	30.3075	1.18036	197.28
Es	-42°16'45.06"	-72°27'31.26"	18.76	32.51	12.26 ± 0.85	2171	2084	7.79907	721.643	1976.02	78.0994	29.8769	1.19625	189.41
F	-42°09'46.20"	-72°35'47.28"	16.72	32.57	12.31 ± 0.84	2181	2069	7.86309	615.943	1953.54	90.072	25.392	1.37938	207.38
Ed	-42°16'09.34"	-72°27'34.02"	̴300	32.91	11.31 ± 0.06	2194	2164	7.60491	1136.68	2063.81	51.9613	48.226	0.756421	143.27
X	-42°23'14.14"	-72°27'39.74"	̴25	32.36 ± 0.32	11.65 ± 0.45
May 2017
A	-42°26'38.64"	-72°25'08.46"	19.98	31.01	13.02 ± 0.86	2134	2015	7.88923	571.11	1898.78	93.2149	23.0092	1.43861	215.6
B	-42°24'00.83''	-72°25'10.49''	20.59	30.6	12.89 ± 0.74	2088	1942	7.98101	442.477	1815.95	108.068	17.9801	1.66932	219.34
C	-42°22'15.28''	-72°25'51.18''	20.14	28.82	13.25 ± 0.81	2090	1959	7.97335	458.92	1840.07	99.6821	19.2517	1.54475	231.52
D	-42°19'55.20"	-72°27'39.60"	19.77	30.41	13.11 ± 0.73	2032	1942	7.82798	637.041	1840.42	75.3488	26.2331	1.16369	220.03
Es	-42°16'45.06"	-72°27'31.26"	18.76	31.15	13.34 ± 0.70	2103	1982	7.9086	534.511	1866.29	93.7854	21.9251	1.44492	214
F	-42°09'46.20"	-72°35'47.28"	16.72	31.51	13.42 ± 0.60	2117	2015	7.84987	623.056	1905.43	83.9424	25.6235	1.2912	211.43
Ed	-42°16'09.34"	-72°27'34.02"	̴300	32.94	11.26 ± 0.06	2188	2117	7.73251	623.056	2013.73	68.2773	34.9972	0.994062	153.55
X	-42°23'14.14"	-72°27'39.74"	̴25	32.28 ± 0.17	12.88 ± 0.74
August 2017
A	-42°26'38.64"	-72°25'08.46"	19.98	32.48	12.08 ± 0.62	2175	2099	7.75761	800.209	1994.85	70.6984	33.4483	1.08261	177.842
B	-42°24'00.83''	-72°25'10.49''	20.59	31.74	12.16 ± 0.57	2134	2034	7.85858	610.373	1925.57	82.1773	26.2566	1.25908	225.155
C	-42°22'15.28''	-72°25'51.18''	20.14	31.66	12.05 ± 0.62	1992	1893	7.87089	552.024	1790.81	78.4294	23.7602	1.20203	226.246
D	-42°19'55.20"	-72°27'39.60"	19.77	32.59	11.85 ± 0.51	2182	2115	7.72768	864.749	2011.93	67.0748	35.9977	1.02677	170.465
Es	-42°16'45.06"	-72°27'31.26"	18.76	31.93	11.91 ± 0.61	2152	2031	7.91833	528.563	1914.01	94.3083	22.6785	1.44431	229.521
F	-42°09'46.20"	-72°35'47.28"	16.72	32.21	11.60 ± 0.48	2155	2059	7.83716	649.357	1950.57	80.746	27.6818	1.23587	221.972
Ed	-42°16'09.34"	-72°27'34.02"	̴300	32.97	11.64 ± 0.14	2176	2129	7.64698	1020.45	2028.97	57.5262	42.5071	0.841461	154.833
X	-42°23'14.14"	-72°27'39.74"	̴25	31.78 ± 0.51	11.42 ± 0.34
