# Supplementary material for: Environmental stability and phenotypic plasticity benefit the cold-water coral Desmophyllum dianthus in an acidified fjord
Source: Commun Biol. 2022 Jul 9;5:683. doi: 10.1038/s42003-022-03622-3 (PMC9271058; doi:10.1038/s42003-022-03622-3)
Supplement: Supplementary file 5 — Supplementary Data 2 [file 42003_2022_3622_MOESM5_ESM.xlsx]

## Sheet: Tabelle1
Station	N	Surface area (cm2)	Skeletal dry mass (g)	Calcification (mg cm-2 d-1)	Calcification (% d-1)	N	Respiration (µmol cm-2 d-1)	N	Biomass (mg cm-2)
January 2017
A (native)	9	17.27 ± 4.71	5.49 ± 2.91	0.15 ± 0.03	0.07 ± 0.04	9	1.38 ± 0.64	-	-
A (novel)	10	12.54 ± 4.92	3.20 ± 1.70	0.14 ± 0.07	0.07 ± 0.05	9	1.35 ± 1.06	-	-
B	7	8.35 ± 2.74	3.05 ± 0.97	0.09 ± 0.03	0.03 ± 0.02	8	3.05 ± 1.12	-	-
C	10	6.76 ± 1.39	2.47 ± 0.73	0.05 ± 0.12	0.02 ± 0.04	8	5.50 ± 3.93	-	-
D	8	15.57 ± 3.21	2.68 ± 0.94	0.17 ± 0.05	0.13 ± 0.05	8	2.53 ± 1.08	-	-
Es (native)	8	13.60 ± 4.63	4.97 ± 2.99	0.27 ± 0.11	0.11 ± 0.05	9	4.23 ± 1.76	-	-
Es (novel)	8	26.38 ± 10.91	5.66 ± 3.89	0.16 ± 0.08	0.11 ± 0.07	8	3.31 ± 0.92	-	-
F (native)	10	16.22 ± 2.96	3.26 ± 1.38	0.21 ± 0.07	0.15 ± 0.11	10	3.89 ± 1.47	8	10.29 ± 3.68
F (novel)	9	17.07 ± 4.20	4.03 ± 1.50	0.19 ± 0.08	0.10 ± 0.04	9	3.20 ± 0.98	10	8.74 ± 2.47
Ed (native)	8	24.76 ± 8.62	4.88 ± 2.20	0.27 ± 0.04	0.19 ± 0.07	8	7.17 ± 1.71	8	50.89 ± 26.30
Ed (novel)	10	18.00 ± 6.02	5.20 ± 2.81	0.34 ± 0.09	0.17 ± 0.10	10	8.21 ± 2.79	10	78.14 ± 41.55
May 2017
A (native)	9	17.27 ± 4.71	5.65 ± 2.88	0.07 ± 0.04	0.03 ± 0.03	8	1.51 ± 0.43	10	6.38 ± 2.71
A (novel)	9	12.54 ± 4.92	3.45 ± 1.78	0.08 ± 0.06	0.03 ± 0.03	9	1.38 ± 0.49	10	7.30 ± 4.43
B	7	8.35 ± 2.74	3.11 ± 0.96	0.06 ± 0.03	0.02 ± 0.01	7	2.38 ± 0.87	9	11.89 ± 3.38
C	8	6.76 ± 1.39	2.49 ± 0.71	0.11 ± 0.05	0.03 ± 0.02	8	3.79 ± 0.81	9	16.01 ± 4.39
D	8	15.57 ± 3.21	3.00 ± 0.95	0.17 ± 0.07	0.11 ± 0.07	8	1.01 ± 0.24	10	7.69 ± 2.87
Es (native)	8	13.60 ± 4.63	5.88 ± 3.52	0.10 ± 0.12	0.04 ± 0.05	9	2.89 ± 1.00	7	9.27 ± 2.65
Es (novel)	8	26.38 ± 10.91	6.32 ± 4.04	0.23 ± 0.12	0.13 ± 0.12	8	1.64 ± 0.51	-	-
F (native)	10	16.22 ± 2.96	3.83 ± 1.36	0.31 ± 0.13	0.18 ± 0.12	9	2.63 ± 0.75	9	8.47 ± 1.45
F (novel)	9	17.07 ± 4.20	4.57 ± 1.84	0.25 ± 0.14	0.11 ± 0.06	8	2.27 ± 0.49	10	8.70 ± 1.81
Ed (native)	10	33.48 ± 9.00	6.13 ± 2.44	0.37 ± 0.04	0.29 ± 0.12	8	7.41 ± 1.90	-	-
Ed (novel)	10	26.50 ± 5.41	6.42 ± 2.89	0.45 ± 0.06	0.28 ± 0.13	10	8.74 ± 1.48	10	83.58 ± 44.34
August 2017
A (native)	9	17.27 ± 4.71	5.66 ± 2.86	0.01 ± 0.06	0.01 ± 0.02	9	1.74 ± 1.18	10	7.59 ± 3.12
A (novel)	9	12.54 ± 4.92	3.32 ± 1.73	0.00 ± 0.09	0.00 ± 0.03	9	3.07 ± 1.78	10	7.27 ± 2.07
B	6	8.35 ± 2.74	3.05 ± 1.03	0.00 ± 0.03	0.00 ± 0.01	4	1.38 ± 1.21	7	8.39 ± 3.75
C	8	6.76 ± 1.39	2.54 ± 0.71	0.08 ± 0.12	0.03 ± 0.04	8	4.62 ± 2.22	9	18.46 ± 6.04
D	8	15.57 ± 3.21	3.09 ± 0.97	0.08 ± 0.04	0.04 ± 0.02	8	2.12 ± 1.59	10	6.78 ± 1.96
Es (native)	10	13.60 ± 4.63	5.87 ± 3.32	0.06 ± 0.14	0.02 ± 0.04	8	1.74 ± 1.26	10	7.78 ± 1.66
Es (novel)	7	26.38 ± 10.91	7.19 ± 4.09	0.15 ± 0.05	0.07 ± 0.03	7	1.19 ± 0.65	-	-
F (native)	10	16.22 ± 2.96	4.01 ± 1.32	0.16 ± 0.13	0.08 ± 0.07	9	3.23 ± 3.76	10	9.86 ± 2.80
F (novel)	9	17.07 ± 4.20	4.71 ± 1.92	0.11 ± 0.13	0.04 ± 0.06	9	1.99 ± 1.63	10	6.37 ± 1.99
Ed (native)	8	41.61 ± 9.52	7.33 ± 2.64	0.36 ± 0.06	0.27 ± 0.11	8	3.69 ± 1.16	6	28.59 ± 7.22
Ed (novel)	10	35.97 ± 7.47	7.74 ± 3.04	0.46 ± 0.07	0.29 ± 0.10	10	3.69 ± 1.41	10	72.73 ± 19.42
