# Supplementary material for: Environmental stability and phenotypic plasticity benefit the cold-water coral Desmophyllum dianthus in an acidified fjord
Source: Commun Biol. 2022 Jul 9;5:683. doi: 10.1038/s42003-022-03622-3 (PMC9271058; doi:10.1038/s42003-022-03622-3)
Supplement: Supplementary file 6 — Supplementary Data 3 [file 42003_2022_3622_MOESM6_ESM.xlsx]

## Sheet: Tabelle1
Fixed effects	Contrast	Estimate	SE	df	t ratio	p-value
Calcification (model 1: shallow stations)
season	Jan-Aug	-0.095	0.016	100.9	-5.972	<0.001
	May-Aug	-0.076	0.016	99.5	-4.71	<0.001
	Jan-May	0.02	0.0159	99.1	1.238	0.434
station	A-B	0.029	0.037	46.1	0.777	0.97
	A-C	0.01	0.035	47.6	0.295	1
	A-D	-0.6	0.036	45.1	-1.687	0.547
	A-Es	-0.065	0.035	47.6	-1.887	0.422
	A-F	-0.148	0.034	45.1	-4.4	<0.001
	B-C	-0.019	0.037	48.4	-0.504	0.996
	B-D	-0.089	0.038	46.1	-2.33	0.203
	B-Es	-0.094	0.037	48.4	-2.529	0.136
	B-F	-0.177	0.036	46.2	-4.866	<0.001
	C-D	-0.07	0.036	47.5	-1.976	0.371
	C-Es	-0.075	0.034	50.4	-2.185	0.263
	C-F	-0.159	0.034	47.8	-4.711	<0.001
	D-Es	-0.005	0.036	47.5	-0.141	1
	D-F	-0.088	0.035	45.1	-2.534	0.136
	Es-F	-0.083	0.034	47.8	-2.472	0.153
Calcification (model 2: stations A, F, Es, Ed)
station	A-F	-0.127	0.024	64.2	-5.209	<0.001
	Es-Ed	0.217	0.025	65.9	8.533	<0.001
station*transplant	A (native) - A (novel)	0.002	0.035	65.1	0.052	1
	F (native) - F (novel)	0.044	0.034	63.4	1.291	0.899
	Es (native) - Es (novel)	-0.043	0.037	68.4	-1.173	0.937
	Ed (native) - Ed (novel)	-0.084	0.035	63.4	-2.366	0.276
Respiration (model 1: shallow stations)
season	Jan-Aug	-0.872	0.35	99.1	-2.494	0.0377
	May-Aug	0.19	0.355	98.5	0.537	0.853
	Jan-May	1.063	0.343	96	3.102	0.007
station	A-B	-0.85	0.537	49.6	-1.583	0.613
	A-C	-3.107	0.502	44.5	-6.186	<0.001
	A-D	-0.354	0.502	41.9	-0.705	0.98
	A-Es	-1.468	0.492	45.4	-2.983	0.049
	A-F	-1.714	0.483	44	-3.549	0.011
	B-C	-2.258	0.546	50.8	-4.136	0.002
	B-D	0.495	0.546	48.2	0.908	0.943
	B-Es	-0.619	0.536	51.8	-1.155	0.856
	B-F	-0.865	0.528	50.7	-1.638	0.578
	C-D	2.753	0.512	43.2	5.375	<0.001
	C-Es	1.639	0.502	46.9	3.263	0.024
	C-F	1.393	0.493	45.5	2.822	0.072
	D-Es	-1.114	0.502	44.1	-2.218	0.25
	D-F	-1.36	0.494	42.7	-2.756	0.085
	Es-F	-0.246	0.483	46.5	-0.51	0.996
Respiration (model 2: stations: A, F, Es, Ed)
station	A-F	-1.187	0.369	64.8	-3.215	0.011
	Es-Ed	3.945	0.378	63.5	10.435	<0.001
station*transplant	A (native) - A (novel)	-0.296	0.525	64.8	-0.565	0.999
	F (native) - F (novel)	0.777	0.52	64.7	1.495	0.808
	Es (native) - Es (novel)	0.919	0.547	66.8	1.68	0.7
	Ed (native) - Ed (novel)	-0.786	0.523	60.1	-1.504	0.802
